# Supplementary material for: Prognostic value of tumor mutation burden in patients with advanced gastric cancer receiving first-line chemotherapy
Source: Front Oncol. 2023 Jan 4;12:1007146. doi: 10.3389/fonc.2022.1007146 (PMC9847361; doi:10.3389/fonc.2022.1007146)
Supplement: Supplementary file 1 [file DataSheet_1.xlsx]

## Sheet: 295
Gene	Panel
ABL1	OncoScreen295
AKT1	OncoScreen295
AKT2	OncoScreen295
AKT3	OncoScreen295
ALK	OncoScreen295
ALOX12B	OncoScreen295
AMER1	OncoScreen295
APC	OncoScreen295
APCDD1	OncoScreen295
AR	OncoScreen295
ARAF	OncoScreen295
ARFRP1	OncoScreen295
ARID1A	OncoScreen295
ARID2	OncoScreen295
ASXL1	OncoScreen295
ATM	OncoScreen295
ATR	OncoScreen295
ATRX	OncoScreen295
AURKA	OncoScreen295
AURKB	OncoScreen295
AXL	OncoScreen295
BACH1	OncoScreen295
BAP1	OncoScreen295
BARD1	OncoScreen295
BCL2	OncoScreen295
BCL2L2	OncoScreen295
BCL6	OncoScreen295
BCOR	OncoScreen295
BCORL1	OncoScreen295
BCR	OncoScreen295
BLM	OncoScreen295
BRAF	OncoScreen295
BRCA1	OncoScreen295
BRCA2	OncoScreen295
BRIP1	OncoScreen295
BTG1	OncoScreen295
BTK	OncoScreen295
MUTYH	OncoScreen295
MYC	OncoScreen295
MYCL	OncoScreen295
MYCN	OncoScreen295
MYD88	OncoScreen295
NBN	OncoScreen295
NCOR1	OncoScreen295
NF1	OncoScreen295
NF2	OncoScreen295
NFE2L2	OncoScreen295
NFKBIA	OncoScreen295
NKX2-1	OncoScreen295
NOTCH1	OncoScreen295
NOTCH2	OncoScreen295
NOTCH3	OncoScreen295
NOTCH4	OncoScreen295
NPM1	OncoScreen295
NRAS	OncoScreen295
NSD1	OncoScreen295
NTRK1	OncoScreen295
NTRK2	OncoScreen295
NTRK3	OncoScreen295
CARD11	OncoScreen295
CASP8	OncoScreen295
CBFB	OncoScreen295
CBL	OncoScreen295
CCND1	OncoScreen295
CCND2	OncoScreen295
CCND3	OncoScreen295
CCNE1	OncoScreen295
CD79A	OncoScreen295
CD79B	OncoScreen295
CDC73	OncoScreen295
CDH1	OncoScreen295
CDK12	OncoScreen295
CDK4	OncoScreen295
CDK6	OncoScreen295
CDK8	OncoScreen295
CDKN1B	OncoScreen295
CDKN2A	OncoScreen295
CDKN2B	OncoScreen295
CDKN2C	OncoScreen295
CEBPA	OncoScreen295
CHEK1	OncoScreen295
CHEK2	OncoScreen295
CHUK	OncoScreen295
CIC	OncoScreen295
CRBN	OncoScreen295
CREBBP	OncoScreen295
CRKL	OncoScreen295
CRLF2	OncoScreen295
CSF1R	OncoScreen295
CTCF	OncoScreen295
CTNNA1	OncoScreen295
CTNNB1	OncoScreen295
CUL4A	OncoScreen295
CUL4B	OncoScreen295
CYP17A1	OncoScreen295
DAXX	OncoScreen295
NUP93	OncoScreen295
PAK3	OncoScreen295
PAK5	OncoScreen295
PALB2	OncoScreen295
PARP1	OncoScreen295
PARP2	OncoScreen295
PARP3	OncoScreen295
PARP4	OncoScreen295
PAX5	OncoScreen295
PBRM1	OncoScreen295
PDGFRA	OncoScreen295
PDGFRB	OncoScreen295
PDK1	OncoScreen295
PIK3C2G	OncoScreen295
PIK3C3	OncoScreen295
PIK3CA	OncoScreen295
PIK3CG	OncoScreen295
PIK3R1	OncoScreen295
PIK3R2	OncoScreen295
PMS2	OncoScreen295
PNRC1	OncoScreen295
PPP2R1A	OncoScreen295
DDR2	OncoScreen295
DIS3	OncoScreen295
DNMT3A	OncoScreen295
DOT1L	OncoScreen295
EGFR	OncoScreen295
EMSY	OncoScreen295
EP300	OncoScreen295
EPHA3	OncoScreen295
EPHA5	OncoScreen295
EPHB1	OncoScreen295
ERBB2	OncoScreen295
ERBB3	OncoScreen295
ERBB4	OncoScreen295
ERG	OncoScreen295
ESR1	OncoScreen295
ETV1	OncoScreen295
ETV4	OncoScreen295
ETV5	OncoScreen295
ETV6	OncoScreen295
EWSR1	OncoScreen295
EZH2	OncoScreen295
TENT5C	OncoScreen295
FANCA	OncoScreen295
FANCC	OncoScreen295
FANCD2	OncoScreen295
FANCE	OncoScreen295
FANCF	OncoScreen295
FANCG	OncoScreen295
FANCI	OncoScreen295
FANCL	OncoScreen295
FANCM	OncoScreen295
FAT3	OncoScreen295
FBXW7	OncoScreen295
FGF10	OncoScreen295
FGF12	OncoScreen295
FGF14	OncoScreen295
FGF19	OncoScreen295
PRDM1	OncoScreen295
PRKAR1A	OncoScreen295
PRKDC	OncoScreen295
PRSS8	OncoScreen295
PTCH1	OncoScreen295
PTEN	OncoScreen295
PTPN11	OncoScreen295
RAD50	OncoScreen295
RAD51	OncoScreen295
RAD51B	OncoScreen295
RAD51C	OncoScreen295
RAD51D	OncoScreen295
RAD52	OncoScreen295
RAD54L	OncoScreen295
RAF1	OncoScreen295
RARA	OncoScreen295
RB1	OncoScreen295
REL	OncoScreen295
RET	OncoScreen295
RICTOR	OncoScreen295
RNF43	OncoScreen295
ROS1	OncoScreen295
FGF23	OncoScreen295
FGF3	OncoScreen295
FGF4	OncoScreen295
FGF6	OncoScreen295
FGF7	OncoScreen295
FGFR1	OncoScreen295
FGFR2	OncoScreen295
FGFR3	OncoScreen295
FGFR4	OncoScreen295
FLT1	OncoScreen295
FLT3	OncoScreen295
FLT4	OncoScreen295
FOXL2	OncoScreen295
GATA1	OncoScreen295
GATA2	OncoScreen295
GATA3	OncoScreen295
GID4	OncoScreen295
GNA11	OncoScreen295
GNA13	OncoScreen295
GNAQ	OncoScreen295
GNAS	OncoScreen295
ADGRA2	OncoScreen295
GRIN2A	OncoScreen295
GSK3B	OncoScreen295
HGF	OncoScreen295
HLA-A	OncoScreen295
HRAS	OncoScreen295
IDH1	OncoScreen295
IDH2	OncoScreen295
IGF1	OncoScreen295
IGF1R	OncoScreen295
IGF2	OncoScreen295
IKBKE	OncoScreen295
IKZF1	OncoScreen295
IL7R	OncoScreen295
INHBA	OncoScreen295
IRF4	OncoScreen295
RPA1	OncoScreen295
RPTOR	OncoScreen295
RUNX1	OncoScreen295
RUNX1T1	OncoScreen295
SETD2	OncoScreen295
SF3B1	OncoScreen295
SH2B3	OncoScreen295
SMAD2	OncoScreen295
SMAD4	OncoScreen295
SMARCA4	OncoScreen295
SMARCB1	OncoScreen295
SMARCD1	OncoScreen295
SMO	OncoScreen295
SOCS1	OncoScreen295
SOX10	OncoScreen295
SOX2	OncoScreen295
SPEN	OncoScreen295
SPOP	OncoScreen295
SRC	OncoScreen295
STAG2	OncoScreen295
STAT4	OncoScreen295
STK11	OncoScreen295
IRS2	OncoScreen295
JAK1	OncoScreen295
JAK2	OncoScreen295
JAK3	OncoScreen295
JUN	OncoScreen295
KAT6A	OncoScreen295
KDM5A	OncoScreen295
KDM5C	OncoScreen295
KDM6A	OncoScreen295
KDR	OncoScreen295
KEAP1	OncoScreen295
KIT	OncoScreen295
KLHL6	OncoScreen295
KMT2A	OncoScreen295
KMT2D	OncoScreen295
KRAS	OncoScreen295
LMO1	OncoScreen295
LRP1B	OncoScreen295
MAP2K1	OncoScreen295
MAP2K2	OncoScreen295
MAP2K4	OncoScreen295
MAP3K1	OncoScreen295
MAP3K13	OncoScreen295
MCL1	OncoScreen295
MDM2	OncoScreen295
MDM4	OncoScreen295
MED12	OncoScreen295
MEF2B	OncoScreen295
MEN1	OncoScreen295
MET	OncoScreen295
MITF	OncoScreen295
MLH1	OncoScreen295
MPL	OncoScreen295
MRE11	OncoScreen295
MSH2	OncoScreen295
MSH6	OncoScreen295
MTOR	OncoScreen295
SUFU	OncoScreen295
SYK	OncoScreen295
TBX3	OncoScreen295
TET2	OncoScreen295
TGFBR2	OncoScreen295
TIPARP	OncoScreen295
TMPRSS2	OncoScreen295
TNFAIP3	OncoScreen295
TNFRSF14	OncoScreen295
TOP1	OncoScreen295
TP53	OncoScreen295
TRRAP	OncoScreen295
TSC1	OncoScreen295
TSC2	OncoScreen295
TSHR	OncoScreen295
VHL	OncoScreen295
WISP3	OncoScreen295
WT1	OncoScreen295
XPO1	OncoScreen295
XRCC3	OncoScreen295
ZNF217	OncoScreen295
ZNF703	OncoScreen295

## Sheet: 520
Gene	Panel
ABL1	OncoScreen520
AKT1	OncoScreen520
AKT2	OncoScreen520
AKT3	OncoScreen520
ALK	OncoScreen520
AMER1	OncoScreen520
APC	OncoScreen520
AR	OncoScreen520
ARAF	OncoScreen520
ARID1A	OncoScreen520
ARID1B	OncoScreen520
ARID2	OncoScreen520
ASXL1	OncoScreen520
ATM	OncoScreen520
ATR	OncoScreen520
ATRX	OncoScreen520
AURKA	OncoScreen520
AURKB	OncoScreen520
AXIN1	OncoScreen520
AXL	OncoScreen520
BAP1	OncoScreen520
BARD1	OncoScreen520
BCL2	OncoScreen520
BCL2L1	OncoScreen520
BCL6	OncoScreen520
BCOR	OncoScreen520
BLM	OncoScreen520
BRAF	OncoScreen520
BRCA1	OncoScreen520
BRCA2	OncoScreen520
BRD4	OncoScreen520
BRIP1	OncoScreen520
BTK	OncoScreen520
CARD11	OncoScreen520
CBFB	OncoScreen520
CBL	OncoScreen520
CCND1	OncoScreen520
MED12	OncoScreen520
MEF2B	OncoScreen520
MEN1	OncoScreen520
MET	OncoScreen520
MITF	OncoScreen520
MLH1	OncoScreen520
MLH3	OncoScreen520
MPL	OncoScreen520
MRE11	OncoScreen520
MSH2	OncoScreen520
MSH3	OncoScreen520
MSH6	OncoScreen520
MTOR	OncoScreen520
MUTYH	OncoScreen520
MYC	OncoScreen520
MYCL	OncoScreen520
MYCN	OncoScreen520
MYD88	OncoScreen520
NBN	OncoScreen520
NF1	OncoScreen520
NF2	OncoScreen520
NFE2L2	OncoScreen520
NFKBIA	OncoScreen520
NKX2-1	OncoScreen520
NOTCH1	OncoScreen520
NOTCH2	OncoScreen520
NOTCH3	OncoScreen520
NPM1	OncoScreen520
NRAS	OncoScreen520
NSD1	OncoScreen520
NTHL1	OncoScreen520
NTRK1	OncoScreen520
NTRK2	OncoScreen520
NTRK3	OncoScreen520
NUP93	OncoScreen520
PALB2	OncoScreen520
PAK5	OncoScreen520
PPP6C	OncoScreen520
GABRA6	OncoScreen520
ZNRF3	OncoScreen520
ARID5B	OncoScreen520
HSP90AA1	OncoScreen520
CYLD	OncoScreen520
KEL	OncoScreen520
PARP4	OncoScreen520
ZNF217	OncoScreen520
FRS2	OncoScreen520
BIRC3	OncoScreen520
MAX	OncoScreen520
TRAF2	OncoScreen520
KAT6A	OncoScreen520
STAT5A	OncoScreen520
ADGRA2	OncoScreen520
RECQL4	OncoScreen520
DNMT1	OncoScreen520
ELOC	OncoScreen520
B2M	OncoScreen520
RHOA	OncoScreen520
IGF1	OncoScreen520
IRF2	OncoScreen520
ACVR1	OncoScreen520
EIF4E	OncoScreen520
AXIN2	OncoScreen520
SMARCD1	OncoScreen520
CUL4A	OncoScreen520
TRAF7	OncoScreen520
CHUK	OncoScreen520
CCND2	OncoScreen520
CCND3	OncoScreen520
CCNE1	OncoScreen520
CD274	OncoScreen520
CD79A	OncoScreen520
CD79B	OncoScreen520
CDC73	OncoScreen520
CDH1	OncoScreen520
CDK12	OncoScreen520
CDK4	OncoScreen520
CDK6	OncoScreen520
CDK8	OncoScreen520
CDKN1A	OncoScreen520
CDKN1B	OncoScreen520
CDKN1C	OncoScreen520
CDKN2A	OncoScreen520
CDKN2B	OncoScreen520
CDKN2C	OncoScreen520
CEBPA	OncoScreen520
CHD1	OncoScreen520
CHEK1	OncoScreen520
CHEK2	OncoScreen520
CIC	OncoScreen520
CREBBP	OncoScreen520
CRKL	OncoScreen520
CRLF2	OncoScreen520
CSF1R	OncoScreen520
CTCF	OncoScreen520
CTNNB1	OncoScreen520
CUL3	OncoScreen520
DAXX	OncoScreen520
DDR2	OncoScreen520
DICER1	OncoScreen520
DNMT3A	OncoScreen520
DOT1L	OncoScreen520
EGFR	OncoScreen520
EMSY	OncoScreen520
PRKN	OncoScreen520
PAX5	OncoScreen520
PBRM1	OncoScreen520
PDGFRA	OncoScreen520
PDGFRB	OncoScreen520
PIK3CA	OncoScreen520
PIK3CB	OncoScreen520
PIK3CG	OncoScreen520
PIK3R1	OncoScreen520
PIK3R2	OncoScreen520
PLCG2	OncoScreen520
PMS1	OncoScreen520
PMS2	OncoScreen520
POLD1	OncoScreen520
POLE	OncoScreen520
POM121L12	OncoScreen520
PPP2R1A	OncoScreen520
PPP2R2A	OncoScreen520
PRDM1	OncoScreen520
PRKAR1A	OncoScreen520
PRKDC	OncoScreen520
PTCH1	OncoScreen520
PTEN	OncoScreen520
PTPN11	OncoScreen520
PTPRD	OncoScreen520
RAC1	OncoScreen520
RAD50	OncoScreen520
RAD51	OncoScreen520
RAD51B	OncoScreen520
RAD51C	OncoScreen520
RAD51D	OncoScreen520
RAD52	OncoScreen520
RAD54L	OncoScreen520
RAF1	OncoScreen520
RARA	OncoScreen520
RB1	OncoScreen520
SLIT2	OncoScreen520
BCL2L2	OncoScreen520
BTG1	OncoScreen520
CXCR4	OncoScreen520
FOXA1	OncoScreen520
HIST2H3C	OncoScreen520
HOXB13	OncoScreen520
ID3	OncoScreen520
INHA	OncoScreen520
NKX3-1	OncoScreen520
PMAIP1	OncoScreen520
PNRC1	OncoScreen520
SOX17	OncoScreen520
ZBTB2	OncoScreen520
ZNF703	OncoScreen520
BCL10	OncoScreen520
DNAJB1	OncoScreen520
FGF10	OncoScreen520
FGF23	OncoScreen520
FGF6	OncoScreen520
FGF7	OncoScreen520
H3F3B	OncoScreen520
HIST1H3F	OncoScreen520
HSD3B1	OncoScreen520
MYOD1	OncoScreen520
PHOX2B	OncoScreen520
SOX10	OncoScreen520
TMEM127	OncoScreen520
BACH1	OncoScreen520
BBC3	OncoScreen520
CENPA	OncoScreen520
EP300	OncoScreen520
EPHA3	OncoScreen520
EPHA5	OncoScreen520
EPHA7	OncoScreen520
EPHB1	OncoScreen520
ERBB2	OncoScreen520
ERBB3	OncoScreen520
ERBB4	OncoScreen520
ERCC1	OncoScreen520
ERG	OncoScreen520
ERRFI1	OncoScreen520
ESR1	OncoScreen520
EZH2	OncoScreen520
ABRAXAS1	OncoScreen520
TENT5C	OncoScreen520
FANCA	OncoScreen520
FANCC	OncoScreen520
FANCD2	OncoScreen520
FANCE	OncoScreen520
FANCF	OncoScreen520
FANCG	OncoScreen520
FANCI	OncoScreen520
FANCL	OncoScreen520
FAT1	OncoScreen520
FAT3	OncoScreen520
FBXW7	OncoScreen520
FGF19	OncoScreen520
FGF3	OncoScreen520
FGF4	OncoScreen520
FGFR1	OncoScreen520
FGFR2	OncoScreen520
FGFR3	OncoScreen520
FGFR4	OncoScreen520
FH	OncoScreen520
FLCN	OncoScreen520
FLT1	OncoScreen520
FLT3	OncoScreen520
RBM10	OncoScreen520
RET	OncoScreen520
RICTOR	OncoScreen520
RNF43	OncoScreen520
ROS1	OncoScreen520
RPTOR	OncoScreen520
RUNX1	OncoScreen520
SDHA	OncoScreen520
SDHB	OncoScreen520
SDHC	OncoScreen520
SDHD	OncoScreen520
SETD2	OncoScreen520
SF3B1	OncoScreen520
SLX4	OncoScreen520
SMAD2	OncoScreen520
SMAD3	OncoScreen520
SMAD4	OncoScreen520
SMARCA4	OncoScreen520
SMARCB1	OncoScreen520
SMO	OncoScreen520
SOCS1	OncoScreen520
SOX2	OncoScreen520
SOX9	OncoScreen520
SPEN	OncoScreen520
SPOP	OncoScreen520
SPTA1	OncoScreen520
SRC	OncoScreen520
SRSF2	OncoScreen520
STAG2	OncoScreen520
STAT3	OncoScreen520
STAT5B	OncoScreen520
STK11	OncoScreen520
SUFU	OncoScreen520
SYK	OncoScreen520
TBX3	OncoScreen520
TERC	OncoScreen520
CTLA4	OncoScreen520
GNA13	OncoScreen520
SDHAF2	OncoScreen520
RYBP	OncoScreen520
SH2D1A	OncoScreen520
APCDD1	OncoScreen520
IL10	OncoScreen520
KLF4	OncoScreen520
PDCD1	OncoScreen520
TIPARP	OncoScreen520
VTCN1	OncoScreen520
WISP3	OncoScreen520
GATA4	OncoScreen520
GATA6	OncoScreen520
GID4	OncoScreen520
PDCD1LG2	OncoScreen520
PPM1D	OncoScreen520
PRSS8	OncoScreen520
RAB35	OncoScreen520
RIT1	OncoScreen520
XIAP	OncoScreen520
ARFRP1	OncoScreen520
DCUN1D1	OncoScreen520
IFNGR1	OncoScreen520
KLHL6	OncoScreen520
NEGR1	OncoScreen520
VEGFB	OncoScreen520
VEGFC	OncoScreen520
XRCC3	OncoScreen520
EIF1AX	OncoScreen520
CYP17A1	OncoScreen520
FLT4	OncoScreen520
FOXL2	OncoScreen520
FOXO1	OncoScreen520
FOXP1	OncoScreen520
FUBP1	OncoScreen520
GALNT12	OncoScreen520
GATA1	OncoScreen520
GATA2	OncoScreen520
GATA3	OncoScreen520
GLI1	OncoScreen520
GNA11	OncoScreen520
GNAQ	OncoScreen520
GNAS	OncoScreen520
GREM1	OncoScreen520
GRIN2A	OncoScreen520
GRM3	OncoScreen520
GSK3B	OncoScreen520
GSTM1	OncoScreen520
GSTT1	OncoScreen520
H3F3A	OncoScreen520
H3F3C	OncoScreen520
HGF	OncoScreen520
HIST1H1C	OncoScreen520
HIST1H2BD	OncoScreen520
HIST1H3A	OncoScreen520
HIST1H3B	OncoScreen520
HIST1H3C	OncoScreen520
HIST1H3D	OncoScreen520
HIST1H3E	OncoScreen520
HIST1H3G	OncoScreen520
HIST1H3H	OncoScreen520
HIST1H3I	OncoScreen520
HIST1H3J	OncoScreen520
HIST2H3D	OncoScreen520
HIST3H3	OncoScreen520
HNF1A	OncoScreen520
HNF1B	OncoScreen520
TERT	OncoScreen520
TET2	OncoScreen520
TGFBR2	OncoScreen520
TNFAIP3	OncoScreen520
TNFRSF14	OncoScreen520
TNFSF11	OncoScreen520
TOP1	OncoScreen520
TP53	OncoScreen520
TP63	OncoScreen520
TSC1	OncoScreen520
TSC2	OncoScreen520
TSHR	OncoScreen520
U2AF1	OncoScreen520
VEGFA	OncoScreen520
VHL	OncoScreen520
WRN	OncoScreen520
WT1	OncoScreen520
XPO1	OncoScreen520
XRCC2	OncoScreen520
NEB	OncoScreen520
TRRAP	OncoScreen520
CHD4	OncoScreen520
PTPRT	OncoScreen520
PREX2	OncoScreen520
PIK3C2G	OncoScreen520
PTPRS	OncoScreen520
TAF1	OncoScreen520
CHD2	OncoScreen520
NCOR1	OncoScreen520
INSR	OncoScreen520
RASA1	OncoScreen520
INPP4A	OncoScreen520
DNMT3B	OncoScreen520
CSF3R	OncoScreen520
TCF7L2	OncoScreen520
RUNX1T1	OncoScreen520
E2F3	OncoScreen520
EGFL7	OncoScreen520
ICOSLG	OncoScreen520
MAPK1	OncoScreen520
RHEB	OncoScreen520
CALR	OncoScreen520
CD276	OncoScreen520
EPCAM	OncoScreen520
FAS	OncoScreen520
TGFBR1	OncoScreen520
YAP1	OncoScreen520
ZFHX3	OncoScreen520
GPS2	OncoScreen520
PIK3R3	OncoScreen520
ANKRD11	OncoScreen520
CRBN	OncoScreen520
EIF4A2	OncoScreen520
ERCC4	OncoScreen520
REL	OncoScreen520
SHQ1	OncoScreen520
TET1	OncoScreen520
YES1	OncoScreen520
ZRSR2	OncoScreen520
EED	OncoScreen520
LYN	OncoScreen520
PDK1	OncoScreen520
RAD21	OncoScreen520
PDPK1	OncoScreen520
PLK2	OncoScreen520
ERCC3	OncoScreen520
ERCC5	OncoScreen520
HRAS	OncoScreen520
IDH1	OncoScreen520
IDH2	OncoScreen520
IGF1R	OncoScreen520
IGF2	OncoScreen520
IKBKE	OncoScreen520
IKZF1	OncoScreen520
IL7R	OncoScreen520
INHBA	OncoScreen520
INPP4B	OncoScreen520
IRF4	OncoScreen520
IRS1	OncoScreen520
IRS2	OncoScreen520
JAK1	OncoScreen520
JAK2	OncoScreen520
JAK3	OncoScreen520
JUN	OncoScreen520
KDM5A	OncoScreen520
KDM5C	OncoScreen520
KDM6A	OncoScreen520
KDR	OncoScreen520
KEAP1	OncoScreen520
KIT	OncoScreen520
KMT2A	OncoScreen520
KMT2C	OncoScreen520
KMT2D	OncoScreen520
KRAS	OncoScreen520
LATS1	OncoScreen520
LMO1	OncoScreen520
LRP1B	OncoScreen520
MAP2K1	OncoScreen520
MAP2K2	OncoScreen520
MAP2K4	OncoScreen520
MAP3K1	OncoScreen520
MCL1	OncoScreen520
MDM2	OncoScreen520
MDM4	OncoScreen520
MAP3K13	OncoScreen520
PAK3	OncoScreen520
MST1R	OncoScreen520
CUL4B	OncoScreen520
SNCAIP	OncoScreen520
FYN	OncoScreen520
ABL2	OncoScreen520
ALOX12B	OncoScreen520
STK40	OncoScreen520
TCF3	OncoScreen520
MAGI2	OncoScreen520
ERCC2	OncoScreen520
HLA-A	OncoScreen520
PGR	OncoScreen520
ACVR1B	OncoScreen520
CASP8	OncoScreen520
HDAC2	OncoScreen520
PARP2	OncoScreen520
PIK3CD	OncoScreen520
NOTCH4	OncoScreen520
LATS2	OncoScreen520
PARP3	OncoScreen520
ASXL2	OncoScreen520
MDC1	OncoScreen520
MST1	OncoScreen520
FGF12	OncoScreen520
QKI	OncoScreen520
BMPR1A	OncoScreen520
BCORL1	OncoScreen520
PAK1	OncoScreen520
RPS6KB2	OncoScreen520
RPS6KA4	OncoScreen520
FGF14	OncoScreen520
PIM1	OncoScreen520
SH2B3	OncoScreen520
MAPK3	OncoScreen520
TACC3	OncoScreen520
MAP3K14	OncoScreen520
SUZ12	OncoScreen520
CTNNA1	OncoScreen520
MALT1	OncoScreen520
RPA1	OncoScreen520
PRKCI	OncoScreen520
COP1	OncoScreen520
LZTR1	OncoScreen520
NCOA3	OncoScreen520
DIS3	OncoScreen520
FANCM	OncoScreen520
MGA	OncoScreen520
PARP1	OncoScreen520
STAT4	OncoScreen520
PIK3C3	OncoScreen520
RANBP2	OncoScreen520
PIK3C2B	OncoScreen520
TOP2A	OncoScreen520
ATF1	OncoScreen520
EPHA2	OncoScreen520
FCGR2B	OncoScreen520
HDAC1	OncoScreen520
HDAC4	OncoScreen520
NR4A3	OncoScreen520
PTK2	OncoScreen520
TMPRSS2	OncoScreen520
BCR	OncoScreen520
EWSR1	OncoScreen520
NRG1	OncoScreen520
BCL2L11	OncoScreen520
